# Supplementary material for: Clinical Outcomes of Permanent Left Bundle Branch Area Pacing in Patients With Left Bundle Branch Block and Left Ventricular Ejection Fraction >35 vs. ≤35%
Source: Front Cardiovasc Med. 2022 Mar 17;9:838708. doi: 10.3389/fcvm.2022.838708 (PMC8968131; doi:10.3389/fcvm.2022.838708)
Supplement: Supplementary file 1 [file Table_1.XLS]

## Sheet: Sheet3
	住院号	姓名	性别	年龄	日期	诊断		起搏类型	基本QRSd	术后QRSD	LVAT	术前NYHA	术后NYHA	术前BNP	术后BNP	阈值(@0.5ms)	脉宽（@ms)	R感知	阻抗	基本节律	随访并发症和再入院		糖尿病	高血压	冠心病	持续房颤	阵发房颤	肾功能不全	脑梗塞	晕厥	烟	酒	术前	LAD	LVDd	LVDs	基础EF	术后3月	LAD	LVDd	LVDs	基础EF		术后半年	LAD	LVDd	LVDs	基础EF
3	0951346	邢汉文	男	83	2018-01-08	扩心+心衰+完左+阵发房颤		HOT-CRT	188	122	78	4	2	6586		0.5	0.5	12.7	665	窦性	2018-02停药HF入院，2019-04受凉HF入院			1			1	1			1			42	64	53	35.1								45	64	53	35.1
7	0983234	张玉英	女	66	2018-07-18	房颤+心衰+完左		VVI-LBBP	169	108	93	2	1	1433	890.9	1	0.5	17.5	784	房颤	2018-10-30你行AVN消融再入院，不是发心衰；2019-08-22因肺感、心衰当地住院；20年5月胸闷气短入院EPS检查	做家务完全不受影响，走1公里没问题		1		1								43	57	46	39.2		43	56	44	42.9			41	57	45	42.2
11	0986012	唐余荆	男	77	2018-08-20	扩心+急性左心衰+完左+房颤		DDD-LBBP+AVN ablation	198	100	74	4	2	1877		0.4	0.5	2.6	558	房颤	2019-3-6因心衰加重再入院		1	1		1					1			57	63	49	43.9								53	61	46	47.9
12	0816271	袁武娟	女	71	2018-08-20	扩心+心衰+房颤+室内阻滞+完左		DDD-LBBP（CRT升级his）	174	115	108	2	2	6608		0.9	0.5	3.5	705	窦性	19-01-02发心衰入院			1		1		1						44	63	55	26.7								48	64	57	23.2
14	0990553	宋玉英	女	69	2018-09-03	心衰+完左		DDD-LBBP	200	100	63	3	1	2664	942.6	0.5	0.5	4.9	653	窦性									1					44	69	61	24.4		37	46	33	54.7			40	46	30	64
15	0931378	陆凤华	女	69	2018-10-12	房颤长RR4.5s+心衰+完左		VVI-LBBP	182	104	96	4	3	5491.8	13981	0.7	0.5	4.4	563	房颤	2018-11-28因肺部感染发急性左心衰再入院	休息没事，走一百米左右喘			1		1							51	64	56	26.3								53	64	56	26.3
16	0990271	谭兴兰	女	68	2018-10-22	心衰+完左+I度2度AVB		DDD-LBBP	211	130	108	2	1	3227	1866.7	0.7	0.5	8	653	窦性				1					1					41	68	56	35.8		39	46	34	51.3			38	46	32	57.9
17	0999675	黄雁鸿	男	56	2018-10-24	扩心+心衰+完左		DDD-LBBP	149	100	85	3	2	674.5		0.6	0.5	5.5	728	窦性											1			32	60	51	31.2		33	54	43	41.2			36	48	33	60
21	1008526	祁吾英	女	62	2018-12-05	心衰+完左		DDD-LBBP	200	111	93	3	1	569.6		0.8	0.5	13.7	756	窦性					1					1				36	55	44	40.5		32	47	32	60			33	45	30	62.1
22	1016670	陈震槷	男	82	2019-01-21	间歇三度AVB+完左+心衰		DDD-LBBP	177	141	118	3	1	8105		0.7	0.5	11.7	943	窦性				1				1	1					37	44	36	37.9
23	0828166	张树佩	女	62	2019-02-01	心衰+完左		DDD-LBBP	159	74	63	2		482.4		0.5	0.5	7.2	558	窦性														32	61	47	45.2								32	53	38	54.2
25	1029689	姜文琴	女	71	2019-03-29	扩心+心衰+完左		DDD-LBBP	163	100	93	2		505.4		0.5	0.5	23.6	1019	窦性														30	53	44	35.2								34	50	39	44.3
26	1034432	陈政权	男	64	2019-04-15	心衰+完左		DDD-LBBP	162	96	78	3	2	838.1	483.8	0.7	0.5	11.6	712	窦性											1	1		45	69	58	32.6		36	59	47	40.9			36	54	43	41.2
31	1044831	徐其昌	男	72	2019-06-10	心衰+完左		DDD-LBBP	200	118	100	3		2138	4114	0.7	0.5	9	739	窦性														41	74	65	25.4								44	74	64	28
33	1052310	吴培侠	女	67	2019-07-08	LBBB+HF		DDD-LBBP	188	100	70	2		1087		0.5	0.4	9.4	808	窦性				1					1					34	61	51	33.8								34	48	33	59
34	0673877	曹家财	男	72	2019-07-15	LBBB+HF+CRT术后+HCM+房颤长RR		DDD-LBBP	203	140	100	4		1652	649.5	1.5	0.4	24.1	559	异位+起搏	术后1月仍有症状住院，术后2月有心悸住院						1		1		1	1		42	56	44	42.9		36	48	32	61.9
36	1059656	王玉梅	女	65	2019-08-14	完左+心衰		DDD-LBBP（未纠正）	152	122	96	4		7947	1491	1.2	0.5	7.2	647	窦性			1	1										53	79	70	23.8								47	74	64	28
37	1060843	浦瑞弟	男	59	2019-08-19	LBBB+HF		DDD-LBBP（未纠正）	196	133	89	3		652		0.5	0.5	6.3	870	窦性			1	1	1						1	1		37	73	60	35.9		39	67	55	36.3
39	1073179	王巧富	男	65	2019-10-18	慢AF，LBBB，2度2AVB		VVI-LBBP	166	115	118	4	3	1245	1766	0.9	0.4	7	672	异位	胃癌，2020-3肠系膜动脉栓塞		1	1	1	1			1		1			48	53	44	35.2		47	55	45	37.3			49	55	50	19.8
41	1085887	张玉风	女	80	2019-12-20	完左+心衰		DDD-LBBP	161	104	89	3		1063		0.5	0.4	17.7	663	窦性				1	1									31	53	42	41.9								27	45	30	62.1
42	1087466	刘国祥	男	71	2019-12-25	完左+心衰		DDD-LBBP	184	137	104	2		630.7		1.1	0.5	14	630	窦性			1	1							1	1		42	61	49	39.6
43	1087722	张从明	男	69	2019-12-25	完左+心衰+HCM		DDD-LBBP	180	133	108	3	3	2511	1719	0.8	0.5	8.5	813	窦性				1				1			1			41	73	64	25.7
44	1086924	汲正翠	女	56	2019-12-30	完左+心衰		DDD-LBBP	160	100	67	4	2	1022	483.1	0.6	0.5	8.4	602	窦性	极重度限制性通气障碍													38	64	50	43.3		26	58	47	38.5			27	56	42	48.9
45	0804143	满元华	女	69	2020-01-13	AF+PVC+完左+CRT术后		更换VVI-LBBP	119	126	85	4	2	479.7		0.5	0.5	15.1	701	异位	术后半年心慌再住院2次		1	1		1			1					54	57	43	48.1		51	63	53	32.7			52	62	52	33.2
46	1092633	徐景华	男	67	2020-01-17	完左+心衰		DDD-LBBP	191	119	100	2	2			0.5	0.5	22.5	821	窦性	3月后因血压高住院			1				1			1			43	62	49	41.8		43	55	42	46.7			38	52	35	60.7
48	1110839	赵秋生	男	78	2020-06-10	CRTD更换升级+完左		CRTD更换+升级LBBAP	212	119	85	2	2			0.7	0.4	5.6	469	起搏心律				1				1			1			61	81	67	34.7
50	0765508	杭志富	男	83	2020-08-12	完左，CRT升级		LBBAP	129	107	93	2	2			0.4	0.5	13.2	806	窦性				1	1						1	1		38	55	41	49.7								39	52	39	49.1
51	1126809	王显周	男	68	2020-08-31	心衰，房颤长RR，完左		VVI—LBBAP	170	111	93	3	3	术后1月心悸住院，术后半年复查入院		1	0.5	12.8	764	异位	2020-9症状加重住院，2021-3复查住院					1					1	1		53	90	80	23								43	73	62	30.9
52	1116309	范以利	女	63	2020-09-09	瓣膜术后，风心病，PSVT术后，LBBB，DCM		DDD-LBBAP	185	122	93	4	3			0.75	0.4	11.2	593	窦性				1										44	52	43	35.9		45	49	38	45.1			36	42	28	62.4
53	1137013	张培仙	女	73	2020-10-19	HF+CLBBB，1度		DDD-LBBAP	176	115	78	4		2693		0.5	0.5	5.5	760	窦性+起搏				1	1									40	58	48	35.4		39	50	33	62.7			39	48	30	67.4
54	1138043	秦咸贵	男	78	2020-10-26	SSS，CLBBB，DCM		DDD-LBBAP	224	156	111	4		4120	3369	0.6	0.5	5.2	513	窦性			1	1	1							1		56	80	71	23.5		50	72	60	33.9
55	1142255	钱珍	女	78	2020-11-11	完左		DDD-LBBAP	160	101	70	3		739.1		0.6	0.5	4.8	918	窦性+起搏				1	1									40	55	45	37.3								34	49	36	53
58	1145319	于桂兰	女	72	2020-12-02	HF+LBBB		DDD-LBBAP	161	93	93	2		2313.6		0.5	0.5	7.6	666	窦性+起搏			1	1	1				1					36	55	43	43.7								34	49	33	60.9
62	0648130	邵培清	女	70	2018-04-23	风心，瓣膜术后，1度，完左，阵发AF		HOT-CRT	237	134	119	4	去世	4904	10083	0.6	0.4	2.9	466	窦性	住院期间室颤2次自动出院						1	1	1	1				40	80	72	21
63	0624359	张海源	男		2018-03-30	2度2型AVB+完左+晕厥		HOT-CRT	189	89	89	2	去世	>9000	>35000	2	0.5	4.9	4874	窦性	1月后囊袋血肿入院，2018年12月入住ICU，14M随访人已去世			1	1			1	1	1	1			42	73	61	33.4
66	0866794	刘国庆	男	66	2020-05-18	CRTD更换+升级LBBAP，完左		LBBAP起搏不佳，未升级	200	152	115																							48	68	57	33.1
[truncated: 25 more columns]

## Sheet: <=35
	住院号	姓名	性别	年龄	日期	基本QRSd	术后QRSD	LVAT	术前NYHA	术后NYHA	术前BNP	术后BNP	阈值(@0.5ms)	R感知	阻抗	糖尿病	高血压	冠心病	持续房颤	阵发房颤	肾功能不全	脑梗塞	晕厥	倍阻剂	ACEI/ARB	利尿剂	洋地黄	诺欣妥	SGLT2	术前	LAD	LVDd	LVDs	基础EF	术后3月	LAD	LVDd	LVDs	基础EF		术后半年	LAD	LVDd	LVDs	基础EF	LAD差值	LVEDD差值	LVSDD差值	EF差值
1	0816271	袁武娟	女	71	2018-08-20	174	115	108	2	2	6608		0.9	3.5	705		1		1		1			1	1	1	1	1			44	63	55	26.7								48	64	57	23.2	4	1	2	-3.5
2	0990553	宋玉英	女	69	2018-09-03	200	100	63	3	1	2664	942.6	0.5	4.9	653							1		1	1	1	1				44	69	61	24.4		37	46	33	54.7			40	46	30	64	-4	-23	-31	39.6
3	0931378	陆凤华	女	69	2018-10-12	182	104	96	4	3	5491.8	13981	0.7	4.4	563			1		1				1		1		1			51	64	56	26.3								53	64	56	26.3	2	0	0	0
4	0999675	黄雁鸿	男	56	2018-10-24	149	100	85	3	2	674.5		0.6	5.5	728									1		1		1			32	60	51	31.2		33	54	43	41.2			36	48	33	60	4	-12	-18	28.8
5	1034432	陈政权	男	64	2019-04-15	162	96	78	3	2	838.1	483.8	0.7	11.6	712									1				1			45	69	58	32.6		36	59	47	40.9			36	54	43	41.2	-9	-15	-15	8.6
6	1044831	徐其昌	男	72	2019-06-10	200	118	100	3		2138	4114	0.7	9	739									1	1	1		1	1		41	74	65	25.4								44	74	64	28	3	0	-1	2.6
7	1052310	吴培侠	女	67	2019-07-08	188	100	70	2		1087		0.5	9.4	808		1					1		1	1	1		1			34	61	51	33.8								34	48	33	59	0	-13	-18	25.2
8	1059656	王玉梅	女	65	2019-08-14	152	122	96	4		7947	1491	1.2	7.2	647	1	1							1	1	1					53	79	70	23.8								47	74	64	28	-6	-5	-6	4.2
9	1087722	张从明	男	69	2019-12-25	180	133	108	3	3	2511	1719					1				1			1	1	1		1			41	73	64	25.7
10	1110839	赵秋生	男	78	2020-06-10	212	119	85	2	2			0.7	5.6	469		1				1			1		1	1	1			61	81	67	34.7
11	1126809	王显周	男	68	2020-08-31	170	111	93	3	3	术后1月心悸住院，术后半年复查入院		1	12.8	764				1					1		1	1	1			53	90	80	23								43	73	62	30.9	-10	-17	-18	7.9
12	1138043	秦咸贵	男	78	2020-10-26	224	156	111	4		4120	3369				1	1	1						1		1		1	1		56	80	71	23.5		50	72	60	33.9
13	0648130	邵培清	女	70	2018-04-23	237	134	119	4	去世	4904	10083								1	1	1	1	1		1	1				40	80	72	21
14	0624359	张海源	男	73	2018-03-30	189	89	89	2	去世	>9000	>35000	2	4.9	487		1	1			1	1	1	1							42	73	61	33.4
15	0866794	刘国庆	男	66	2020-05-18	200	152	115																1	1	1	1	1			48	68	57	33.1

## Sheet: >35
	住院号	姓名	性别	年龄	日期	基本QRSd	术后QRSD	LVAT	术前BNP	术后BNP	阈值(@0.5ms)	R感知	阻抗	糖尿病	高血压	冠心病	持续房颤	阵发房颤	肾功能不全	脑梗塞	晕厥	倍阻剂	ACEI/ARB	利尿剂	洋地黄	诺欣妥	SGLT2	术前	LAD	LVDd	LVDs	基础EF	术后3月	LAD	LVDd	LVDs	基础EF		术后半年	LAD	LVDd	LVDs	基础EF	LAD差	LVEDD差	LVSDD差	EF差	术后1年	LAD
1	0951346	邢汉文	男	83	2018-01-08	188	122	78	6586		0.5	12.7	665		1			1	1			1	1	1					42	64	53	35.1								45	64	53	35.1	3	0	0	0		44
2	0983234	张玉英	女	66	2018-07-18	169	108	93	1433	890.9	1	17.5	784		1		1					1	1	1	1				43	57	46	39.2		43	56	44	42.9			41	57	45	42.2	-2	0	-1	3
3	0986012	唐余荆	男	77	2018-08-20	198	100	74	1877		0.4	2.6	558	1	1		1					1	1	1					57	63	49	43.9								53	61	46	47.9	-4	-2	-3	4
4	0990271	谭兴兰	女	68	2018-10-22	211	126	108	3227	1866.7	0.7	8	653		1					1		1	1	1		1			41	68	56	35.8		39	46	34	51.3			38	46	32	57.9	-3	-22	-24	22.1
5	1008526	祁吾英	女	62	2018-12-05	200	111	93	569.6		0.8	13.7	756			1					1	1	1	1					36	55	44	40.5		32	47	32	60			33	45	30	62.1	-3	-10	-14	21.6		36
6	1016670	陈震槷	男	82	2019-01-21	177	141	118	8105						1				1	1				1					37	44	36	37.9
7	0828166	张树佩	女	62	2019-02-01	159	74	63	482.4		0.5	7.2	558									1							32	61	47	45.2								32	53	38	54.2	0	-8	-9	9
8	1029689	姜文琴	女	71	2019-03-29	163	100	93	505.4		0.5	23.6	1019									1				1			30	53	44	35.2								34	50	39	44.3	4	-3	-5	9.1
9	0673877	曹家财	男	72	2019-07-15	203	140	100	1652	649.5								1		1		1		1	1	1			42	56	44	42.9		36	48	32	61.9
10	1060843	浦瑞弟	男	59	2019-08-19	196	133	89	652					1	1	1						1	1	1		1			37	73	60	35.9		39	67	55	36.3												47
11	1073179	王巧富	男	65	2019-10-18	166	115	118	1245	1766	0.9	7	672	1	1	1	1			1		1		1		1			48	53	44	35.2		47	55	45	37.3			49	55	50	19.8	1	2	6	-15.4
12	1085887	张玉风	女	80	2019-12-20	161	104	89	1063		0.5	17.7	663		1	1						1		1		1			31	53	42	41.9								27	45	30	62.1	-4	-8	-12	20.2		30
13	1087466	刘国祥	男	71	2019-12-25	184	137	104	630.7					1	1							1	1			1	1		42	61	49	39.6																	37
14	1086924	汲正翠	女	56	2019-12-30	160	100	67	1022	483.1	0.6	8.4	602									1		1	1	1			38	64	50	43.3		26	58	47	38.5			27	56	42	48.9	-11	-8	-8	5.6
15	0804143	满元华	女	69	2020-01-13	119	126	85	479.7		0.5	15.1	701	1	1		1			1		1		1	1	1	1		54	57	43	48.1		51	63	53	32.7			52	62	52	33.2	-2	5	9	-14.9		51
16	1092633	徐景华	男	67	2020-01-17	191	119	100			0.5	22.5	821		1				1			1	1			1			43	62	49	41.8		43	55	42	46.7			38	52	35	60.7	-5	-10	-14	18.9
17	0765508	杭志富	男	83	2020-08-12	129	107	93			0.4	13.2	806		1	1						1				1			38	55	41	49.7								39	52	39	49.1	1	-3	-2	-0.6
18	1116309	范以利	女	63	2020-09-09	185	122	93			0.75	11.2	593		1							1		1		1			44	52	43	35.9		45	49	38	45.1			36	42	28	62.4	-8	-10	-15	26.5
19	1137013	张培仙	女	73	2020-10-19	176	115	78	2693		0.5	5.5	760		1	1						1	1	1		1	1		40	58	48	35.4		39	50	33	62.7			39	48	30	67.4	-1	-10	-18	32
20	1142255	钱珍	女	78	2020-11-11	160	101	70	739.1		0.6	4.8	918		1	1						1		1		1			40	55	45	37.3								34	49	36	53	-6	-6	-9	15.7
21	1145319	于桂兰	女	72	2020-12-02	161	93	93	2313.6		0.5	7.6	666	1	1	1				1		1		1		1	1		36	55	43	43.7								34	49	33	60.9	-2	-6	-10	17.2
[truncated: 3 more columns]
